# Supplementary material for: Life with an Indwelling Urinary Catheter: Experiences from Male Patients Attending the Urology Clinic at a Tertiary Hospital in Northwestern Tanzania—A Qualitative Study
Source: Nurs Rep. 2022 Oct 26;12(4):791–803. doi: 10.3390/nursrep12040077 (PMC9680475; doi:10.3390/nursrep12040077)
Supplement: Supplementary file 1 [file nursrep-12-00077-s001.zip]

Archive with 1 entries (1 files):
- nursrep-1934122-supplementary.pdf
